# Supplementary material for: Using a spatial autoregressive model with spatial autoregressive disturbances to investigate origin-destination trip flows
Source: PLoS One. 2024 Jun 26;19(6):e0305932. doi: 10.1371/journal.pone.0305932 (PMC11207171; doi:10.1371/journal.pone.0305932)
Supplement: S1 Dataset — (XLSX) [file pone.0305932.s001.xlsx]

## Sheet: Sheet1
Th_mor	Th_aft	Sun_mor	Sun_aft	Ln_O_pop	Ln_D_pop	O_comm	D_comm	Ln_O_lane	Ln_D_lane	Transit	Time
3.17086	3.16048	3.10355	3.14527	1.83573	1.83573	7	7	-0.05	-0.05	89	0
1.58268	1.54137	1.22847	1.27172	1.83573	2.38006	7	5	-0.05	0.15	67	2.76373
0.0009995	-0.00601807	-0.368169	-0.426178	1.83573	2.15435	7	1	-0.05	0.31	46	2.14047
0.0198026	-0.0523465	-0.58519	-0.366725	1.83573	1.70831	7	1	-0.05	-0.15	19	2.92968
-2.00248	-2.28278	-2.48891	-2.76462	1.83573	1.4578	7	0	-0.05	-0.41	11	3.69941
-1.73727	-1.51413	-2.29263	-2.10373	1.83573	0.37638	7	1	-0.05	-0.06	12	11.6301
-4.01738	-3.41125	-4.19971	-4.60517	1.83573	1.39718	7	3	-0.05	0.1	21	7.3249
-2.56395	-2.8824	-3.47377	-3.24419	1.83573	-0.10647	7	3	-0.05	0.16	11	7.06254
1.66903	1.7313	1.4841	1.61164	1.83573	1.99751	7	0	-0.05	0.07	49	13.8749
-4.71053	-4.82831	-4.13517	-4.71053	1.83573	1.11222	7	0	-0.05	-0.61	11	16.8808
-3.91202	-4.50986	-4.13517	-4.42285	1.83573	-1.64455	7	0	-0.05	0.19	5	14.2672
-2.81341	-2.91877	-2.8647	-2.91877	1.83573	-2.14047	7	0	-0.05	0.54	3	9.99531
-2.51331	-2.53831	-3.24419	-2.73337	1.83573	-0.18705	7	0	-0.05	-0.87	1	13.3066
-2.22562	-2.29263	-2.4651	-2.44185	1.83573	1.37278	7	2	-0.05	0.04	1	20.7284
-0.525939	-0.537854	-1.53248	-1.55117	1.83573	0.02577	7	0	-0.05	0.06	5	16.9124
-0.133531	-0.109815	-0.841647	-0.848632	1.83573	0.1611	7	0	-0.05	0.08	5	18.3214
-2.29263	-2.37516	-2.65926	-2.50104	1.83573	0.06044	7	0	-0.05	-0.28	3	17.108
1.30914	1.17465	0.823737	0.706063	1.83573	2.77662	7	0	-0.05	0.54	36	19.7394
1.00173	1.01813	0.793897	0.934131	1.83573	2.59731	7	0	-0.05	0.53	56	22.5738
-1.231	-1.2174	-1.60944	-1.36258	1.83573	1.38128	7	0	-0.05	0.89	15	22.8216
0.200489	-0.0120726	-0.279714	-0.263966	1.83573	2.36762	7	0	-0.05	0.41	63	10.4841
-1.56542	-1.66601	-2.23493	-2.15417	1.83573	1.17019	7	2	-0.05	0.66	2	10.4056
0.333611	0.239017	-0.0790432	-0.0253178	1.83573	1.44045	7	3	-0.05	1.36	10	24.2848
1.61064	1.6259	1.55075	1.72971	2.38006	1.83573	5	7	0.15	-0.05	67	2.76373
4.47227	4.43707	4.60635	4.63336	2.38006	2.38006	5	5	0.15	0.15	102	0
0.189794	0.0806579	1.70074	1.70638	2.38006	2.15435	5	1	0.15	0.31	66	3.45506
1.08553	1.1343	2.47123	2.54663	2.38006	1.70831	5	1	0.15	-0.15	37	1.76991
-1.77786	-2.00248	-1.84516	-2.16282	2.38006	1.4578	5	0	0.15	-0.41	15	3.69964
-1.61445	-1.54646	-1.85151	-1.69282	2.38006	0.37638	5	1	0.15	-0.06	10	13.6222
-2.76462	-2.99573	-1.91054	-1.80789	2.38006	1.39718	5	3	0.15	0.1	28	10.0867
-2.23493	-2.26336	-2.76462	-2.79688	2.38006	-0.10647	5	3	0.15	0.16	10	9.50663
0.842429	0.825928	1.02209	1.11449	2.38006	1.99751	5	0	0.15	0.07	37	15.9822
-3.27017	-3.41125	-1.57988	-1.43548	2.38006	1.11222	5	0	0.15	-0.61	7	15.4868
-3.24419	-3.14656	-1.61445	-1.65548	2.38006	-1.64455	5	0	0.15	0.19	1	11.569
0.290428	0.285179	0.00697561	0.0870947	2.38006	-2.14047	5	0	0.15	0.54	1	7.60201
0.578858	0.642906	0.123986	0.310422	2.38006	-0.18705	5	0	0.15	-0.87	1	10.7614
1.02497	1.00284	0.874635	0.939226	2.38006	1.37278	5	2	0.15	0.04	1	18.2039
0.107957	0.0962189	-0.740239	-0.703198	2.38006	0.02577	5	0	0.15	0.06	1	14.698
0.323532	0.300845	-0.240798	-0.238257	2.38006	0.1611	5	0	0.15	0.08	1	15.5656
0.86794	0.747162	0.997318	0.918289	2.38006	0.06044	5	0	0.15	-0.28	1	14.4588
2.9571	2.93066	2.76519	2.83174	2.38006	2.77662	5	0	0.15	0.54	66	17.056
0.18648	0.246079	0.347836	0.606499	2.38006	2.59731	5	0	0.15	0.53	43	19.8554
-1.13943	-1.10564	-1.20397	-1.13631	2.38006	1.38128	5	0	0.15	0.89	16	20.067
1.79009	1.7492	1.95515	2.01597	2.38006	2.36762	5	0	0.15	0.41	29	8.63757
1.90121	1.90285	1.73059	1.86749	2.38006	1.17019	5	2	0.15	0.66	0	10.6501
1.36889	1.28978	1.21935	1.1765	2.38006	1.44045	5	3	0.15	1.36	2	22.8924
0.173953	0.146694	0.152721	0.303063	2.15435	1.83573	1	7	0.31	-0.05	46	2.14047
0.0629748	-0.0010005	1.89447	1.90106	2.15435	2.38006	1	5	0.31	0.15	66	3.45506
-0.70522	-0.677274	2.06115	2.09482	2.15435	2.15435	1	1	0.31	0.31	82	0
-0.567396	-0.524249	1.38002	1.39748	2.15435	1.70831	1	1	0.31	-0.15	7	2.35368
-3.29684	-3.29684	-3.17009	-3.32424	2.15435	1.4578	1	0	0.31	-0.41	2	1.85449
-2.81341	-2.8647	-3.50656	-3.35241	2.15435	0.37638	1	1	0.31	-0.06	8	10.1686
-4.60517	-4.60517	-0.583396	-0.697155	2.15435	1.39718	1	3	0.31	0.1	11	7.5895
-2.26336	-2.32279	-2.41912	-2.35388	2.15435	-0.10647	1	3	0.31	0.16	4	8.44918
-0.916291	-0.807436	0.0870947	0.246079	2.15435	1.99751	1	0	0.31	0.07	19	15.4686
-6.90776	-6.21461	-0.77219	-0.800732	2.15435	1.11222	1	0	0.31	-0.61	5	18.659
-5.29832	-5.116	-1.95193	-1.84516	2.15435	-1.64455	1	0	0.31	0.19	0	14.7852
-4.60517	-4.50986	-1.92415	-1.91732	2.15435	-2.14047	1	0	0.31	0.54	0	9.21793
-4.34281	-4.71053	-4.19971	-4.13517	2.15435	-0.18705	1	0	0.31	-0.87	0	12.6663
-4.34281	-3.91202	-1.22758	-1.03002	2.15435	1.37278	1	2	0.31	0.04	2	19.9618
-2.23493	-2.09557	-3.17009	-3.21888	2.15435	0.02577	1	0	0.31	0.06	0	15.7751
-1.75446	-1.92415	-2.3969	-2.24432	2.15435	0.1611	1	0	0.31	0.08	2	18.2465
-4.07454	-4.19971	-0.841647	-0.991553	2.15435	0.06044	1	0	0.31	-0.28	2	16.6255
-0.478036	-0.446287	0.350657	0.445327	2.15435	2.77662	1	0	0.31	0.54	23	19.3254
-0.474815	-0.443167	0.340037	0.463105	2.15435	2.59731	1	0	0.31	0.53	17	22.2606
-2.24432	-2.22562	-2.28278	-2.31264	2.15435	1.38128	1	0	0.31	0.89	8	22.7075
-0.74444	-0.683197	-0.173164	-0.192372	2.15435	2.36762	1	0	0.31	0.41	32	11.9929
-3.68888	-3.54046	-3.10109	-3.41125	2.15435	1.17019	1	2	0.31	0.66	2	8.26566
-1.58475	-1.7148	-1.62455	-1.49611	2.15435	1.44045	1	3	0.31	1.36	9	22.4927
-1.67665	-1.76609	0.00299551	0.156149	1.70831	1.83573	1	7	-0.15	-0.05	19	2.92968
-0.916291	-1.0106	2.54404	2.558	1.70831	2.38006	1	5	-0.15	0.15	37	1.76991
-3.01593	-2.91877	1.06884	1.14518	1.70831	2.15435	1	1	-0.15	0.31	7	2.35368
-2.27303	-2.19823	1.99361	2.05502	1.70831	1.70831	1	1	-0.15	-0.15	57	0
-5.80914	-9.21034	-3.7297	-3.86323	1.70831	1.4578	1	0	-0.15	-0.41	19	1.9712
-5.52146	-6.21461	-3.68888	-3.77226	1.70831	0.37638	1	1	-0.15	-0.06	22	12.2632
-6.90776	-9.21034	-1.49165	-1.52786	1.70831	1.39718	1	3	-0.15	0.1	26	9.78663
-5.80914	-5.116	-4.19971	-4.2687	1.70831	-0.10647	1	3	-0.15	0.16	5	9.98859
-2.47694	-2.15417	-0.512494	-0.366725	1.70831	1.99751	1	0	-0.15	0.07	25	16.7822
-6.90776	-6.90776	-2.29263	-2.29263	1.70831	1.11222	1	0	-0.15	-0.61	3	17.2157
-6.21461	-9.21034	-2.99573	-3.44202	1.70831	-1.64455	1	0	-0.15	0.19	3	12.4681
-5.29832	-5.52146	-3.19418	-3.10109	1.70831	-2.14047	1	0	-0.15	0.54	3	7.13215
-4.96185	-4.71053	-3.68888	-3.57555	1.70831	-0.18705	1	0	-0.15	-0.87	1	10.514
-4.07454	-4.34281	-1.76609	-1.55117	1.70831	1.37278	1	2	-0.15	0.04	1	17.8951
-3.12357	-2.99573	-2.68825	-2.63109	1.70831	0.02577	1	0	-0.15	0.06	1	13.9853
-3.29684	-3.32424	-2.51331	-2.31264	1.70831	0.1611	1	0	-0.15	0.08	1	15.9155
-4.34281	-5.116	-0.514165	-0.499226	1.70831	0.06044	1	0	-0.15	-0.28	1	14.4089
-2.64508	-2.74887	0.621651	0.628609	1.70831	2.77662	1	0	-0.15	0.54	54	17.0862
-2.53831	-2.67365	-0.320205	-0.0725707	1.70831	2.59731	1	0	-0.15	0.53	28	19.9904
-4.71053	-5.29832	-2.78062	-2.93746	1.70831	1.38128	1	0	-0.15	0.89	19	20.3872
-3.41125	-3.81671	-0.258771	-0.204567	1.70831	2.36762	1	0	-0.15	0.41	8	10.2951
-4.71053	-4.2687	-2.44185	-2.52573	1.70831	1.17019	1	2	-0.15	0.66	0	8.88026
-2.56395	-2.55105	-1.06132	-1.09064	1.70831	1.44045	1	3	-0.15	1.36	0	21.5714
-2.70306	-2.76462	-2.97593	-2.99573	1.4578	1.83573	0	7	-0.41	-0.05	11	3.69941
-2.6173	-2.60369	-2.95651	-2.95651	1.4578	2.38006	0	5	-0.41	0.15	15	3.69964
-3.91202	-4.07454	-4.34281	-4.42285	1.4578	2.15435	0	1	-0.41	0.31	2	1.85449
-4.34281	-4.50986	-4.50986	-4.96185	1.4578	1.70831	0	1	-0.41	-0.15	19	1.9712
-4.2687	-4.13517	-4.07454	-4.34281	1.4578	1.4578	0	0	-0.41	-0.41	26	0
-2.64508	-2.84731	-2.81341	-2.67365	1.4578	0.37638	0	1	-0.41	-0.06	31	10.5151
-5.80914	-6.21461	-6.90776	-6.90776	1.4578	1.39718	0	3	-0.41	0.1	20	9.23806
-6.21461	-5.52146	-5.80914	-5.52146	1.4578	-0.10647	0	3	-0.41	0.16	4	10.3036
-3.96332	-3.77226	-3.91202	-4.19971	1.4578	1.99751	0	0	-0.41	0.07	14	17.316
-9.21034	-6.90776	-6.21461	-6.21461	1.4578	1.11222	0	0	-0.41	-0.61	4	19.179
-9.21034	-9.21034	-4.60517	-4.60517	1.4578	-1.64455	0	0	-0.41	0.19	1	14.0589
-9.21034	-9.21034	-5.52146	-6.21461	1.4578	-2.14047	0	0	-0.41	0.54	1	7.67427
-9.21034	-9.21034	-4.60517	-4.60517	1.4578	-0.18705	0	0	-0.41	-0.87	1	11.1505
-5.80914	-5.80914	-6.90776	-4.60517	1.4578	1.37278	0	2	-0.41	0.04	1	18.3349
-4.96185	-5.116	-6.90776	-5.52146	1.4578	0.02577	0	0	-0.41	0.06	1	14.0086
-4.50986	-4.50986	-6.21461	-5.80914	1.4578	0.1611	0	0	-0.41	0.08	1	17.0327
-6.21461	-5.80914	-6.90776	-6.21461	1.4578	0.06044	0	0	-0.41	-0.28	1	15.1658
-2.53831	-2.50104	-3.24419	-2.81341	1.4578	2.77662	0	0	-0.41	0.54	25	17.8891
-3.35241	-3.61192	-4.34281	-4.19971	1.4578	2.59731	0	0	-0.41	0.53	19	20.8703
-1.33941	-1.23443	-1.26231	-1.05843	1.4578	1.38128	0	0	-0.41	0.89	8	21.4403
-3.77226	-3.86323	-4.13517	-4.50986	1.4578	2.36762	0	0	-0.41	0.41	5	12.2656
-6.90776	-6.90776	-4.60517	-6.21461	1.4578	1.17019	0	2	-0.41	0.66	0	7.02608
-4.50986	-4.42285	-4.42285	-4.71053	1.4578	1.44045	0	3	-0.41	1.36	1	20.6681
-1.231	-1.2694	-1.63476	-1.6399	0.37638	1.83573	1	7	-0.06	-0.05	12	11.6301
-1.20397	-1.17441	-1.29098	-1.32426	0.37638	2.38006	1	5	-0.06	0.15	10	13.6222
-3.14656	-3.19418	-3.77226	-3.61192	0.37638	2.15435	1	1	-0.06	0.31	8	10.1686
-3.05761	-3.01593	-3.54046	-3.57555	0.37638	1.70831	1	1	-0.06	-0.15	22	12.2632
-2.48891	-2.44185	-2.32279	-2.48891	0.37638	1.4578	1	0	-0.06	-0.41	31	10.5151
-1.9805	-1.93794	-1.82635	-1.66601	0.37638	0.37638	1	1	-0.06	-0.06	36	0
-5.80914	-5.116	-5.80914	-5.80914	0.37638	1.39718	1	3	-0.06	0.1	52	8.38559
-4.96185	-5.116	-5.52146	-5.29832	0.37638	-0.10647	1	3	-0.06	0.16	9	12.6377
-2.59027	-2.74887	-3.14656	-3.07911	0.37638	1.99751	1	0	-0.06	0.07	16	18.4582
-6.90776	-6.90776	-4.60517	-4.60517	0.37638	1.11222	1	0	-0.06	-0.61	6	28.4574
-6.90776	-9.21034	-4.60517	-4.60517	0.37638	-1.64455	1	0	-0.06	0.19	3	24.5605
-6.21461	-5.80914	-6.90776	-6.90776	0.37638	-2.14047	1	0	-0.06	0.54	1	17.2778
-9.21034	-6.90776	-6.90776	-4.60517	0.37638	-0.18705	1	0	-0.06	-0.87	1	20.5839
-6.90776	-6.21461	-4.60517	-6.21461	0.37638	1.37278	1	2	-0.06	0.04	1	26.894
-4.13517	-4.50986	-5.29832	-5.29832	0.37638	0.02577	1	0	-0.06	0.06	3	21.7762
-3.7297	-3.29684	-5.80914	-4.96185	0.37638	0.1611	1	0	-0.06	0.08	1	27.0357
-6.21461	-9.21034	-6.90776	-5.80914	0.37638	0.06044	1	0	-0.06	-0.28	1	24.5948
-1.5559	-1.64507	-2.18926	-1.88387	0.37638	2.77662	1	0	-0.06	0.54	37	27.3061
-2.24432	-2.18926	-2.8647	-2.43042	0.37638	2.59731	1	0	-0.06	0.53	29	30.362
-1.01335	-0.980829	-0.860383	-0.74866	0.37638	1.38128	1	0	-0.06	0.89	28	31.2585
-2.3969	-2.51331	-2.83022	-3.14656	0.37638	2.36762	1	0	-0.06	0.41	12	22.0815
-5.116	-5.80914	-6.21461	-5.29832	0.37638	1.17019	1	2	-0.06	0.66	0	8.34392
-3.12357	-3.24419	-3.54046	-3.41125	0.37638	1.44045	1	3	-0.06	1.36	6	23.9982
-3.35241	-3.27017	-3.44202	-3.24419	1.39718	1.83573	3	7	0.1	-0.05	21	7.3249
-3.7297	-3.29684	-1.51413	-1.60445	1.39718	2.38006	3	5	0.1	0.15	28	10.0867
-4.13517	-4.07454	-0.86275	-0.796288	1.39718	2.15435	3	1	0.1	0.31	11	7.5895
-4.82831	-5.29832	-1.43548	-1.36649	1.39718	1.70831	3	1	0.1	-0.15	26	9.78663
-4.60517	-4.82831	-4.71053	-4.71053	1.39718	1.4578	3	0	0.1	-0.41	20	9.23806
-5.116	-5.116	-5.52146	-5.52146	1.39718	0.37638	3	1	0.1	-0.06	52	8.38559
-9.21034	-9.21034	-4.60517	-4.60517	1.39718	1.39718	3	3	0.1	0.1	67	0
-2.95651	-2.99573	-3.19418	-2.8824	1.39718	-0.10647	3	3	0.1	0.16	16	4.3585
-4.71053	-4.71053	-2.90042	-2.34341	1.39718	1.99751	3	0	0.1	0.07	25	10.2964
-9.21034	-9.21034	-3.96332	-4.50986	1.39718	1.11222	3	0	0.1	-0.61	9	22.0752
-9.21034	-9.21034	-6.90776	-6.21461	1.39718	-1.64455	3	0	0.1	0.19	12	21.5362
-9.21034	-9.21034	-6.90776	-6.90776	1.39718	-2.14047	3	0	0.1	0.54	8	16.8074
-6.90776	-6.90776	-6.90776	-4.60517	1.39718	-0.18705	3	0	0.1	-0.87	6	20.2517
-9.21034	-9.21034	-2.29263	-2.00992	1.39718	1.37278	3	2	0.1	0.04	3	27.5441
-5.80914	-5.80914	-6.21461	-6.21461	1.39718	0.02577	3	0	0.1	0.06	5	23.2196
-5.52146	-5.80914	-6.21461	-6.90776	1.39718	0.1611	3	0	0.1	0.08	3	25.6125
-6.90776	-9.21034	-2.8647	-2.76462	1.39718	0.06044	3	0	0.1	-0.28	1	24.1887
-2.00248	-2.05573	-1.36649	-1.18744	1.39718	2.77662	3	0	0.1	0.54	67	26.8723
-3.50656	-3.50656	-0.967584	-0.787458	1.39718	2.59731	3	0	0.1	0.53	58	29.7721
-3.38139	-3.44202	-3.44202	-3.03655	1.39718	1.38128	3	0	0.1	0.89	69	30.1062
-4.50986	-4.60517	-3.7297	-3.86323	1.39718	2.36762	3	0	0.1	0.41	16	16.7879
-9.21034	-9.21034	-6.90776	-6.21461	1.39718	1.17019	3	2	0.1	0.66	0	12.7203
-5.29832	-5.116	-4.71053	-4.71053	1.39718	1.44045	3	3	0.1	1.36	7	28.7126
-2.67365	-2.74887	-3.27017	-3.27017	-0.10647	1.83573	3	7	0.16	-0.05	11	7.06254
-2.81341	-2.91877	-3.50656	-3.21888	-0.10647	2.38006	3	5	0.16	0.15	10	9.50663
-3.07911	-3.21888	-2.95651	-2.81341	-0.10647	2.15435	3	1	0.16	0.31	4	8.44918
-3.96332	-4.50986	-4.82831	-4.50986	-0.10647	1.70831	3	1	0.16	-0.15	5	9.98859
-4.34281	-5.29832	-4.71053	-4.82831	-0.10647	1.4578	3	0	0.16	-0.41	4	10.3036
-4.60517	-4.60517	-5.80914	-5.29832	-0.10647	0.37638	3	1	0.16	-0.06	9	12.6377
-3.7297	-3.7297	-3.77226	-3.81671	-0.10647	1.39718	3	3	0.16	0.1	16	4.3585
-9.21034	-9.21034	-4.60517	-4.60517	-0.10647	-0.10647	3	3	0.16	0.16	25	0
-3.7297	-3.57555	-4.50986	-4.42285	-0.10647	1.99751	3	0	0.16	0.07	17	7.08107
-9.21034	-9.21034	-4.60517	-4.60517	-0.10647	1.11222	3	0	0.16	-0.61	23	18.497
-9.21034	-9.21034	-6.90776	-6.90776	-0.10647	-1.64455	3	0	0.16	0.19	18	19.965
-9.21034	-9.21034	-4.60517	-4.60517	-0.10647	-2.14047	3	0	0.16	0.54	7	17.0278
-9.21034	-6.90776	-6.90776	-4.60517	-0.10647	-0.18705	3	0	0.16	-0.87	7	20.2649
-9.21034	-6.90776	-4.60517	-4.60517	-0.10647	1.37278	3	2	0.16	0.04	6	27.7065
-4.96185	-5.52146	-6.90776	-6.21461	-0.10647	0.02577	3	0	0.16	0.06	15	23.9738
-5.116	-4.96185	-5.52146	-6.90776	-0.10647	0.1611	3	0	0.16	0.08	9	24.7502
-9.21034	-6.90776	-6.90776	-4.60517	-0.10647	0.06044	3	0	0.16	-0.28	3	23.9381
-2.31264	-2.34341	-2.31264	-2.22562	-0.10647	2.77662	3	0	0.16	0.54	14	26.4917
-2.64508	-2.44185	-2.7181	-2.4651	-0.10647	2.59731	3	0	0.16	0.53	35	29.2078
-2.95651	-3.24419	-3.12357	-3.38139	-0.10647	1.38128	3	0	0.16	0.89	16	29.2321
-4.07454	-4.60517	-4.2687	-4.13517	-0.10647	2.36762	3	0	0.16	0.41	11	14.0885
-6.90776	-6.90776	-4.60517	-6.90776	-0.10647	1.17019	3	2	0.16	0.66	6	15.582
-4.60517	-4.60517	-5.29832	-4.60517	-0.10647	1.44045	3	3	0.16	1.36	19	30.8624
1.61721	1.58042	1.38779	1.45629	1.99751	1.83573	0	7	0.07	-0.05	49	13.8749
1.08519	1.0862	0.865418	0.864576	1.99751	2.38006	0	5	0.07	0.15	37	15.9822
-0.164875	-0.239527	-0.248461	-0.430783	1.99751	2.15435	0	1	0.07	0.31	19	15.4686
-0.474815	-0.457285	-0.74866	-0.889162	1.99751	1.70831	0	1	0.07	-0.15	25	16.7822
-2.83022	-3.05761	-3.29684	-3.50656	1.99751	1.4578	0	0	0.07	-0.41	14	17.316
-2.47694	-2.35388	-3.14656	-2.8824	1.99751	0.37638	0	1	0.07	-0.06	16	18.4582
-4.50986	-4.42285	-3.19418	-4.71053	1.99751	1.39718	0	3	0.07	0.1	25	10.2964
-3.14656	-3.17009	-4.82831	-4.34281	1.99751	-0.10647	0	3	0.07	0.16	17	7.08107
1.3997	1.39872	1.38854	1.41876	1.99751	1.99751	0	0	0.07	0.07	73	0
-3.32424	-3.32424	-2.63109	-2.73337	1.99751	1.11222	0	0	0.07	-0.61	28	20.0146
-2.65926	-2.50104	-2.3969	-2.35388	1.99751	-1.64455	0	0	0.07	0.19	18	24.9497
-1.8708	-1.81401	-1.66601	-1.7148	1.99751	-2.14047	0	0	0.07	0.54	5	23.5806
-3.86323	-3.77226	-4.82831	-5.29832	1.99751	-0.18705	0	0	0.07	-0.87	8	26.6176
-3.35241	-2.99573	-2.05573	-3.47377	1.99751	1.37278	0	2	0.07	0.04	9	34.0217
-1.39433	-1.36649	-2.29263	-2.30259	1.99751	0.02577	0	0	0.07	0.06	14	30.6706
-0.916291	-0.913794	-1.66073	-1.55117	1.99751	0.1611	0	0	0.07	0.08	11	30.303
-3.57555	-3.41125	-3.17009	-3.77226	1.99751	0.06044	0	0	0.07	-0.28	7	30.0269
0.277632	0.138021	-0.295714	-0.355247	1.99751	2.77662	0	0	0.07	0.54	58	32.4274
0.396761	0.393393	0.321359	0.49774	1.99751	2.59731	0	0	0.07	0.53	97	34.9365
-1.97328	-1.959	-2.48891	-2.31264	1.99751	1.38128	0	0	0.07	0.89	20	34.6693
0.919884	0.869199	0.780242	0.816249	1.99751	2.36762	0	0	0.07	0.41	61	17.9566
-2.8824	-2.78062	-3.27017	-3.41125	1.99751	1.17019	0	2	0.07	0.66	11	22.578
-0.341083	-0.42312	-0.524249	-0.510826	1.99751	1.44045	0	3	0.07	1.36	27	37.9324
-4.50986	-4.82831	-4.60517	-4.82831	1.11222	1.83573	0	7	-0.61	-0.05	11	16.8808
-1.73727	-1.75446	-1.63476	-1.88387	1.11222	2.38006	0	5	-0.61	0.15	7	15.4868
-1.59949	-1.65026	-1.10564	-1.68201	1.11222	2.15435	0	1	-0.61	0.31	5	18.659
-3.61192	-3.50656	-2.6173	-4.34281	1.11222	1.70831	0	1	-0.61	-0.15	3	17.2157
-9.21034	-9.21034	-4.60517	-4.60517	1.11222	1.4578	0	0	-0.61	-0.41	4	19.179
-9.21034	-9.21034	-6.90776	-4.60517	1.11222	0.37638	0	1	-0.61	-0.06	6	28.4574
-9.21034	-6.90776	-4.96185	-4.60517	1.11222	1.39718	0	3	-0.61	0.1	9	22.0752
-9.21034	-9.21034	-4.60517	-4.60517	1.11222	-0.10647	0	3	-0.61	0.16	23	18.497
-3.19418	-3.29684	-3.19418	-3.50656	1.11222	1.99751	0	0	-0.61	0.07	28	20.0146
-9.21034	-9.21034	-4.60517	-4.60517	1.11222	1.11222	0	0	-0.61	-0.61	22	0
-1.90381	-2.13707	-1.9805	-1.87732	1.11222	-1.64455	0	0	-0.61	0.19	16	11.9982
-3.91202	-4.2687	-3.86323	-4.07454	1.11222	-2.14047	0	0	-0.61	0.54	1	18.2768
-9.21034	-9.21034	-4.60517	-4.60517	1.11222	-0.18705	0	0	-0.61	-0.87	7	18.8098
-6.21461	-6.90776	-4.42285	-6.90776	1.11222	1.37278	0	2	-0.61	0.04	5	23.8505
-9.21034	-9.21034	-6.90776	-6.90776	1.11222	0.02577	0	0	-0.61	0.06	15	23.7742
-5.80914	-6.21461	-4.60517	-6.90776	1.11222	0.1611	0	0	-0.61	0.08	8	17.5274
-9.21034	-9.21034	-5.116	-4.60517	1.11222	0.06044	0	0	-0.61	-0.28	3	19.6772
-4.19971	-4.01738	-2.84731	-4.96185	1.11222	2.77662	0	0	-0.61	0.54	14	20.7236
-5.29832	-5.52146	-4.07454	-5.116	1.11222	2.59731	0	0	-0.61	0.53	31	21.8213
-9.21034	-9.21034	-6.90776	-6.90776	1.11222	1.38128	0	0	-0.61	0.89	9	20.4904
-2.90042	-2.64508	-2.90042	-2.8647	1.11222	2.36762	0	0	-0.61	0.41	21	7.10935
-9.21034	-6.21461	-6.90776	-6.21461	1.11222	1.17019	0	2	-0.61	0.66	8	25.9639
-6.90776	-6.21461	-5.80914	-6.90776	1.11222	1.44045	0	3	-0.61	1.36	21	34.4656
-3.91202	-3.96332	-4.07454	-4.01738	-1.64455	1.83573	0	7	0.19	-0.05	5	14.2672
-1.68201	-1.7487	-1.95193	-1.90381	-1.64455	2.38006	0	5	0.19	0.15	1	11.569
-2.10373	-2.12026	-2.27303	-2.11196	-1.64455	2.15435	0	1	0.19	0.31	0	14.7852
-3.81671	-3.38139	-3.61192	-3.96332	-1.64455	1.70831	0	1	0.19	-0.15	3	12.4681
-6.90776	-6.90776	-5.80914	-6.90776	-1.64455	1.4578	0	0	0.19	-0.41	1	14.0589
-9.21034	-6.90776	-4.60517	-4.60517	-1.64455	0.37638	0	1	0.19	-0.06	3	24.5605
-6.21461	-6.21461	-6.90776	-4.60517	-1.64455	1.39718	0	3	0.19	0.1	12	21.5362
-9.21034	-6.90776	-4.60517	-4.60517	-1.64455	-0.10647	0	3	0.19	0.16	18	19.965
-2.24432	-2.14558	-2.64508	-2.29263	-1.64455	1.99751	0	0	0.19	0.07	18	24.9497
-1.96611	-2.05573	-1.85151	-1.93102	-1.64455	1.11222	0	0	0.19	-0.61	16	11.9982
-9.21034	-9.21034	-4.60517	-4.60517	-1.64455	-1.64455	0	0	0.19	0.19	0	0
-2.53831	-2.31264	-2.34341	-2.26336	-1.64455	-2.14047	0	0	0.19	0.54	15	8.70053
-9.21034	-9.21034	-6.90776	-6.21461	-1.64455	-0.18705	0	0	0.19	-0.87	17	7.59444
-9.21034	-6.90776	-4.60517	-4.60517	-1.64455	1.37278	0	2	0.19	0.04	11	11.8673
-6.21461	-9.21034	-4.60517	-6.90776	-1.64455	0.02577	0	0	0.19	0.06	23	12.2015
-4.96185	-4.96185	-5.80914	-5.52146	-1.64455	0.1611	0	0	0.19	0.08	13	5.89793
-6.90776	-6.90776	-6.90776	-4.60517	-1.64455	0.06044	0	0	0.19	-0.28	5	7.68395
-3.61192	-4.13517	-4.2687	-4.2687	-1.64455	2.77662	0	0	0.19	0.54	6	8.88764
-4.82831	-4.19971	-5.29832	-4.82831	-1.64455	2.59731	0	0	0.19	0.53	22	10.5685
-6.90776	-6.21461	-4.60517	-6.90776	-1.64455	1.38128	0	0	0.19	0.89	10	9.85894
-1.22078	-1.14885	-1.22418	-1.08176	-1.64455	2.36762	0	0	0.19	0.41	6	7.54168
-5.29832	-5.80914	-5.80914	-6.21461	-1.64455	1.17019	0	2	0.19	0.66	12	18.895
-4.96185	-5.116	-5.116	-5.52146	-1.64455	1.44045	0	3	0.19	1.36	24	23.1325
-1.83258	-1.6874	-1.95193	-1.69827	-2.14047	1.83573	0	7	0.54	-0.05	3	9.99531
0.439544	0.420025	0.211071	0.188966	-2.14047	2.38006	0	5	0.54	0.15	1	7.60201
-1.75446	-1.61445	-1.70375	-1.72597	-2.14047	2.15435	0	1	0.54	0.31	0	9.21793
-2.56395	-2.56395	-3.05761	-2.64508	-2.14047	1.70831	0	1	0.54	-0.15	3	7.13215
-9.21034	-6.21461	-6.21461	-6.90776	-2.14047	1.4578	0	0	0.54	-0.41	1	7.67427
-5.52146	-5.52146	-5.80914	-5.29832	-2.14047	0.37638	0	1	0.54	-0.06	1	17.2778
-6.90776	-9.21034	-6.90776	-6.21461	-2.14047	1.39718	0	3	0.54	0.1	8	16.8074
-5.52146	-6.21461	-4.60517	-4.60517	-2.14047	-0.10647	0	3	0.54	0.16	7	17.0278
-1.18091	-1.26231	-1.41469	-1.22078	-2.14047	1.99751	0	0	0.54	0.07	5	23.5806
-3.91202	-4.07454	-3.64966	-4.01738	-2.14047	1.11222	0	0	0.54	-0.61	1	18.2768
-2.50104	-2.84731	-2.64508	-2.73337	-2.14047	-1.64455	0	0	0.54	0.19	15	8.70053
-9.21034	-9.21034	-4.60517	-4.60517	-2.14047	-2.14047	0	0	0.54	0.54	11	0
-1.03564	-0.964956	-1.47403	-1.32803	-2.14047	-0.18705	0	0	0.54	-0.87	11	3.47725
-2.18037	-2.00248	-2.32279	-2.17156	-2.14047	1.37278	0	2	0.54	0.04	6	10.7663
-3.86323	-3.77226	-3.96332	-3.86323	-2.14047	0.02577	0	0	0.54	0.06	5	7.15572
-2.02495	-2.19823	-2.90042	-2.84731	-2.14047	0.1611	0	0	0.54	0.08	3	9.77107
-1.90381	-1.83885	-2.17156	-1.95193	-2.14047	0.06044	0	0	0.54	-0.28	2	7.51104
-2.47694	-2.83022	-2.84731	-2.74887	-2.14047	2.77662	0	0	0.54	0.54	3	10.2438
-3.14656	-3.12357	-3.64966	-3.21888	-2.14047	2.59731	0	0	0.54	0.53	8	13.2575
-5.52146	-4.50986	-4.71053	-5.52146	-2.14047	1.38128	0	0	0.54	0.89	10	13.9984
-1.29828	-1.24827	-1.4397	-1.23787	-2.14047	2.36762	0	0	0.54	0.41	3	11.451
0.219136	0.219136	-0.228156	-0.0273712	-2.14047	1.17019	0	2	0.54	0.66	3	10.4748
-2.12863	-2.18926	-2.33304	-2.32279	-2.14047	1.44045	0	3	0.54	1.36	4	16.5543
-2.18037	-2.07944	-2.30259	-2.16282	-0.18705	1.83573	0	7	-0.87	-0.05	1	13.3066
0.00995033	0.00796817	-0.243346	-0.287682	-0.18705	2.38006	0	5	-0.87	0.15	1	10.7614
-4.19971	-4.42285	-5.80914	-5.29832	-0.18705	2.15435	0	1	-0.87	0.31	0	12.6663
-3.54046	-3.61192	-3.64966	-3.47377	-0.18705	1.70831	0	1	-0.87	-0.15	1	10.514
-6.21461	-6.90776	-5.80914	-4.60517	-0.18705	1.4578	0	0	-0.87	-0.41	1	11.1505
-9.21034	-5.80914	-6.90776	-4.60517	-0.18705	0.37638	0	1	-0.87	-0.06	1	20.5839
-9.21034	-6.90776	-6.90776	-4.60517	-0.18705	1.39718	0	3	-0.87	0.1	6	20.2517
-6.90776	-6.21461	-4.60517	-6.90776	-0.18705	-0.10647	0	3	-0.87	0.16	7	20.2649
-3.24419	-3.19418	-3.81671	-3.61192	-0.18705	1.99751	0	0	-0.87	0.07	8	26.6176
-9.21034	-9.21034	-4.60517	-4.60517	-0.18705	1.11222	0	0	-0.87	-0.61	7	18.8098
-6.90776	-9.21034	-6.90776	-6.90776	-0.18705	-1.64455	0	0	-0.87	0.19	17	7.59444
-1.50508	-1.57022	-1.69827	-1.80181	-0.18705	-2.14047	0	0	-0.87	0.54	11	3.47725
-0.191161	-0.147341	-0.187535	-0.127833	-0.18705	-0.18705	0	0	-0.87	-0.87	7	0
-0.65778	-0.49758	-0.97551	-0.70522	-0.18705	1.37278	0	2	-0.87	0.04	11	7.44262
-3.54046	-3.41125	-3.86323	-4.07454	-0.18705	0.02577	0	0	-0.87	0.06	9	5.018
-2.43042	-2.20727	-3.38139	-2.99573	-0.18705	0.1611	0	0	-0.87	0.08	3	6.72625
-0.791863	-0.631112	-1.1178	-0.850971	-0.18705	0.06044	0	0	-0.87	-0.28	3	4.05068
-2.78062	-2.78062	-3.17009	-2.95651	-0.18705	2.77662	0	0	-0.87	0.54	1	6.78592
-3.47377	-3.91202	-4.13517	-3.61192	-0.18705	2.59731	0	0	-0.87	0.53	7	9.81987
-5.116	-4.82831	-6.90776	-5.52146	-0.18705	1.38128	0	0	-0.87	0.89	8	10.6965
-3.68888	-3.81671	-3.91202	-4.13517	-0.18705	2.36762	0	0	-0.87	0.41	4	12.6047
0.187309	0.223144	-0.0954102	-0.0191828	-0.18705	1.17019	0	2	-0.87	0.66	10	13.3134
-1.70375	-1.69282	-1.87732	-1.88387	-0.18705	1.44045	0	3	-0.87	1.36	8	15.7027
-1.67665	-1.61949	-1.70375	-1.80789	1.37278	1.83573	2	7	0.04	-0.05	1	20.7284
0.898941	0.828552	0.685619	0.539413	1.37278	2.38006	2	5	0.04	0.15	1	18.2039
-3.68888	-3.91202	-1.1457	-3.64966	1.37278	2.15435	2	1	0.04	0.31	2	19.9618
-2.48891	-2.70306	-1.39837	-2.90042	1.37278	1.70831	2	1	0.04	-0.15	1	17.8951
-5.116	-5.80914	-6.90776	-4.60517	1.37278	1.4578	2	0	0.04	-0.41	1	18.3349
-6.90776	-9.21034	-6.21461	-6.21461	1.37278	0.37638	2	1	0.04	-0.06	1	26.894
-6.90776	-6.90776	-2.18037	-4.60517	1.37278	1.39718	2	3	0.04	0.1	3	27.5441
-9.21034	-6.90776	-4.60517	-4.60517	1.37278	-0.10647	2	3	0.04	0.16	6	27.7065
-2.60369	-2.6173	-1.70375	-2.79688	1.37278	1.99751	2	0	0.04	0.07	9	34.0217
-6.90776	-9.21034	-3.54046	-4.60517	1.37278	1.11222	2	0	0.04	-0.61	5	23.8505
-9.21034	-6.90776	-6.21461	-4.60517	1.37278	-1.64455	2	0	0.04	0.19	11	11.8673
-1.79577	-1.84516	-2.37516	-2.6173	1.37278	-2.14047	2	0	0.04	0.54	6	10.7663
-0.345311	-0.295714	-0.719491	-0.441611	1.37278	-0.18705	2	0	0.04	-0.87	11	7.44262
0.279146	0.222343	0.19062	0.228728	1.37278	1.37278	2	2	0.04	0.04	10	0
-2.65926	-2.55105	-3.21888	-3.64966	1.37278	0.02577	2	0	0.04	0.06	7	5.33862
-1.69282	-1.7148	-2.60369	-2.51331	1.37278	0.1611	2	0	0.04	0.08	7	6.68678
-0.198451	-0.139262	-0.28369	-0.28369	1.37278	0.06044	2	0	0.04	-0.28	7	4.32962
-2.18926	-2.53831	-1.19402	-2.74887	1.37278	2.77662	2	0	0.04	0.54	0	3.51279
-3.27017	-3.10109	-2.36446	-3.50656	1.37278	2.59731	2	0	0.04	0.53	5	5.11731
-5.52146	-5.29832	-5.52146	-5.52146	1.37278	1.38128	2	0	0.04	0.89	4	7.13212
-3.19418	-3.57555	-3.38139	-3.35241	1.37278	2.36762	2	0	0.04	0.41	4	18.7896
0.649195	0.661657	0.397433	0.511625	1.37278	1.17019	2	2	0.04	0.66	10	18.878
-0.715393	-0.74866	-0.697155	-0.850971	1.37278	1.44045	2	3	0.04	1.36	8	13.7658
-0.572701	-0.599657	-0.89404	-0.776529	0.02577	1.83573	0	7	0.06	-0.05	5	16.9124
-0.548181	-0.610646	-0.671386	-0.655851	0.02577	2.38006	0	5	0.06	0.15	1	14.698
-2.78062	-2.76462	-3.03655	-2.83022	0.02577	2.15435	0	1	0.06	0.31	0	15.7751
-2.22562	-2.15417	-2.32279	-2.33304	0.02577	1.70831	0	1	0.06	-0.15	1	13.9853
-4.60517	-5.52146	-6.90776	-6.21461	0.02577	1.4578	0	0	0.06	-0.41	1	14.0086
-4.71053	-4.2687	-5.80914	-4.96185	0.02577	0.37638	0	1	0.06	-0.06	3	21.7762
-6.21461	-5.29832	-5.52146	-5.80914	0.02577	1.39718	0	3	0.06	0.1	5	23.2196
-5.29832	-5.116	-5.52146	-5.116	0.02577	-0.10647	0	3	0.06	0.16	15	23.9738
-1.22758	-1.25176	-1.67131	-1.4397	0.02577	1.99751	0	0	0.06	0.07	14	30.6706
-6.90776	-9.21034	-6.90776	-6.90776	0.02577	1.11222	0	0	0.06	-0.61	15	23.7742
-6.90776	-9.21034	-5.52146	-5.80914	0.02577	-1.64455	0	0	0.06	0.19	23	12.2015
-4.71053	-4.82831	-5.29832	-4.96185	0.02577	-2.14047	0	0	0.06	0.54	5	7.15572
-3.54046	-3.32424	-3.64966	-3.57555	0.02577	-0.18705	0	0	0.06	-0.87	9	5.018
-3.38139	-3.19418	-3.50656	-3.27017	0.02577	1.37278	0	2	0.06	0.04	7	5.33862
-0.384193	-0.457285	-1.69827	-1.68201	0.02577	0.02577	0	0	0.06	0.06	22	0
-0.415515	-0.34249	-1.231	-0.916291	0.02577	0.1611	0	0	0.06	0.08	19	9.18051
-2.99573	-2.78062	-3.14656	-2.97593	0.02577	0.06044	0	0	0.06	-0.28	6	5.52257
-1.67131	-1.69282	-1.959	-2.24432	0.02577	2.77662	0	0	0.06	0.54	3	7.23522
-2.17156	-2.14558	-2.27303	-2.00992	0.02577	2.59731	0	0	0.06	0.53	16	9.93335
-4.13517	-3.81671	-4.42285	-4.42285	0.02577	1.38128	0	0	0.06	0.89	0	11.6127
-2.52573	-2.73337	-2.99573	-2.76462	0.02577	2.36762	0	0	0.06	0.41	4	17.616
-2.81341	-2.91877	-3.17009	-3.35241	0.02577	1.17019	0	2	0.06	0.66	12	13.6296
1.50962	1.50474	1.28592	1.36915	0.02577	1.44045	0	3	0.06	1.36	32	10.9475
-0.632993	-0.652005	-0.999672	-0.809681	0.1611	1.83573	0	7	0.08	-0.05	5	18.3214
-0.967584	-1.00512	-1.20065	-1.05555	0.1611	2.38006	0	5	0.08	0.15	1	15.5656
-2.93746	-2.83022	-3.7297	-3.47377	0.1611	2.15435	0	1	0.08	0.31	2	18.2465
-2.56395	-2.63109	-2.8647	-2.68825	0.1611	1.70831	0	1	0.08	-0.15	1	15.9155
-5.29832	-6.90776	-4.60517	-6.21461	0.1611	1.4578	0	0	0.08	-0.41	1	17.0327
-4.71053	-4.82831	-5.52146	-5.80914	0.1611	0.37638	0	1	0.08	-0.06	1	27.0357
-5.80914	-6.21461	-6.21461	-5.80914	0.1611	1.39718	0	3	0.08	0.1	3	25.6125
-5.80914	-5.80914	-5.80914	-6.21461	0.1611	-0.10647	0	3	0.08	0.16	9	24.7502
-1.32051	-1.42296	-1.7148	-1.80181	0.1611	1.99751	0	0	0.08	0.07	11	30.303
-6.90776	-6.90776	-4.60517	-6.90776	0.1611	1.11222	0	0	0.08	-0.61	8	17.5274
-9.21034	-9.21034	-4.60517	-4.60517	0.1611	-1.64455	0	0	0.08	0.19	13	5.89793
-4.71053	-5.29832	-4.82831	-4.71053	0.1611	-2.14047	0	0	0.08	0.54	3	9.77107
-3.81671	-3.64966	-4.01738	-3.68888	0.1611	-0.18705	0	0	0.08	-0.87	3	6.72625
-3.64966	-4.07454	-3.91202	-3.77226	0.1611	1.37278	0	2	0.08	0.04	7	6.68678
-1.51868	-1.49165	-2.4651	-2.25379	0.1611	0.02577	0	0	0.08	0.06	19	9.18051
-0.865122	-0.884308	-1.12701	-1.02165	0.1611	0.1611	0	0	0.08	0.08	24	0
-3.27017	-3.29684	-3.57555	-3.68888	0.1611	0.06044	0	0	0.08	-0.28	12	3.65976
-1.69282	-1.8579	-2.47694	-2.34341	0.1611	2.77662	0	0	0.08	0.54	1	3.26284
-2.23493	-2.21641	-2.45341	-2.07944	0.1611	2.59731	0	0	0.08	0.53	11	4.71679
-4.13517	-4.01738	-4.96185	-4.82831	0.1611	1.38128	0	0	0.08	0.89	0	4.50223
-2.7181	-2.95651	-3.38139	-3.24419	0.1611	2.36762	0	0	0.08	0.41	4	13.3984
-2.83022	-3.05761	-3.29684	-3.10109	0.1611	1.17019	0	2	0.08	0.66	11	20.0247
-0.331286	-0.316082	-0.610646	-0.536143	0.1611	1.44045	0	3	0.08	1.36	22	19.7141
-2.38597	-2.38597	-2.26336	-2.50104	0.06044	1.83573	0	7	-0.28	-0.05	3	17.108
0.34146	0.306749	0.514618	0.153579	0.06044	2.38006	0	5	-0.28	0.15	1	14.4588
-3.96332	-3.86323	-0.908819	-5.116	0.06044	2.15435	0	1	-0.28	0.31	2	16.6255
-3.27017	-3.41125	-0.254892	-3.61192	0.06044	1.70831	0	1	-0.28	-0.15	1	14.4089
-6.90776	-6.21461	-6.90776	-4.60517	0.06044	1.4578	0	0	-0.28	-0.41	1	15.1658
-5.80914	-5.29832	-4.60517	-4.60517	0.06044	0.37638	0	1	-0.28	-0.06	1	24.5948
-9.21034	-6.90776	-2.05573	-4.60517	0.06044	1.39718	0	3	-0.28	0.1	1	24.1887
-9.21034	-9.21034	-6.90776	-4.60517	0.06044	-0.10647	0	3	-0.28	0.16	3	23.9381
-3.07911	-2.95651	-2.4651	-3.38139	0.06044	1.99751	0	0	-0.28	0.07	7	30.0269
-6.90776	-9.21034	-4.60517	-4.60517	0.06044	1.11222	0	0	-0.28	-0.61	3	19.6772
-6.90776	-6.90776	-5.52146	-6.21461	0.06044	-1.64455	0	0	-0.28	0.19	5	7.68395
-2.48891	-2.55105	-2.91877	-3.21888	0.06044	-2.14047	0	0	-0.28	0.54	2	7.51104
-1.16155	-1.1301	-1.43129	-1.24827	0.06044	-0.18705	0	0	-0.28	-0.87	3	4.05068
-0.671386	-0.597837	-0.703198	-0.77219	0.06044	1.37278	0	2	-0.28	0.04	7	4.32962
-1.8708	-1.87732	-2.36446	-2.53831	0.06044	0.02577	0	0	-0.28	0.06	6	5.52257
-1.83885	-1.74297	-2.59027	-2.68825	0.06044	0.1611	0	0	-0.28	0.08	12	3.65976
-2.21641	-2.08747	-2.29263	-2.12026	0.06044	0.06044	0	0	-0.28	-0.28	4	0
-2.93746	-3.32424	-1.72037	-3.21888	0.06044	2.77662	0	0	-0.28	0.54	0	2.73535
-4.2687	-4.34281	-1.73727	-3.68888	0.06044	2.59731	0	0	-0.28	0.53	3	5.77509
-4.82831	-5.80914	-5.29832	-6.21461	0.06044	1.38128	0	0	-0.28	0.89	0	6.81843
-3.77226	-3.64966	-3.27017	-3.86323	0.06044	2.36762	0	0	-0.28	0.41	4	14.4601
-0.194799	-0.240798	-0.28369	-0.253603	0.06044	1.17019	0	2	-0.28	0.66	10	17.1155
-0.719491	-0.776529	-0.964956	-0.911303	0.06044	1.44045	0	3	-0.28	1.36	7	16.1897
0.572109	0.604862	0.549277	0.717352	2.77662	1.83573	0	7	0.54	-0.05	36	19.7394
1.95061	2.07782	2.44513	2.48023	2.77662	2.38006	0	5	0.54	0.15	66	17.056
-1.45243	-1.40242	0.309688	0.42265	2.77662	2.15435	0	1	0.54	0.31	23	19.3254
-1.1457	-0.949331	0.408128	0.462475	2.77662	1.70831	0	1	0.54	-0.15	54	17.0862
-2.7181	-2.57702	-2.67365	-2.83022	2.77662	1.4578	0	0	0.54	-0.41	25	17.8891
-2.53831	-2.25379	-3.07911	-2.70306	2.77662	0.37638	0	1	0.54	-0.06	37	27.3061
-2.70306	-2.31264	-1.36258	-1.35093	2.77662	1.39718	0	3	0.54	0.1	67	26.8723
-2.44185	-2.51331	-2.51331	-2.59027	2.77662	-0.10647	0	3	0.54	0.16	14	26.4917
-0.823256	-0.798508	-0.605136	-0.441611	2.77662	1.99751	0	0	0.54	0.07	58	32.4274
-5.80914	-5.116	-1.9805	-1.97328	2.77662	1.11222	0	0	0.54	-0.61	14	20.7236
-6.21461	-5.29832	-4.42285	-4.2687	2.77662	-1.64455	0	0	0.54	0.19	6	8.88764
-4.71053	-4.42285	-3.91202	-4.07454	2.77662	-2.14047	0	0	0.54	0.54	3	10.2438
-4.42285	-4.60517	-3.81671	-3.54046	2.77662	-0.18705	0	0	0.54	-0.87	1	6.78592
-4.71053	-4.01738	-0.964956	-0.970219	2.77662	1.37278	0	2	0.54	0.04	0	3.51279
-2.00992	-1.90381	-2.65926	-2.56395	2.77662	0.02577	0	0	0.54	0.06	3	7.23522
-1.57504	-1.3823	-2.24432	-2.02495	2.77662	0.1611	0	0	0.54	0.08	1	3.26284
-3.96332	-4.2687	-1.98777	-2.08747	2.77662	0.06044	0	0	0.54	-0.28	0	2.73535
2.70885	2.8529	3.21856	3.25913	2.77662	2.77662	0	0	0.54	0.54	88	0
-0.603306	-0.57093	-0.447851	-0.133531	2.77662	2.59731	0	0	0.54	0.53	92	3.0571
-0.999672	-0.903868	-0.789658	-0.707246	2.77662	1.38128	0	0	0.54	0.89	39	4.39795
-0.783072	-0.729811	-0.60148	-0.603306	2.77662	2.36762	0	0	0.54	0.41	26	16.196
-3.7297	-3.19418	-3.01593	-2.8824	2.77662	1.17019	0	2	0.54	0.66	0	19.7306
-1.34323	-1.17441	-1.15518	-1.17441	2.77662	1.44045	0	3	0.54	1.36	8	17.0344
0.486738	0.468753	0.296394	0.370874	2.59731	1.83573	0	7	0.53	-0.05	56	22.5738
-0.515838	-0.53273	-0.231932	-0.200893	2.59731	2.38006	0	5	0.53	0.15	43	19.8554
-1.29098	-1.3903	0.386622	0.362558	2.59731	2.15435	0	1	0.53	0.31	17	22.2606
-1.61445	-1.60445	-0.49758	-0.471605	2.59731	1.70831	0	1	0.53	-0.15	28	19.9904
-3.86323	-4.01738	-4.07454	-4.07454	2.59731	1.4578	0	0	0.53	-0.41	19	20.8703
-3.44202	-3.35241	-4.01738	-4.01738	2.59731	0.37638	0	1	0.53	-0.06	29	30.362
-4.13517	-4.13517	-0.780886	-0.867501	2.59731	1.39718	0	3	0.53	0.1	58	29.7721
-2.63109	-2.63109	-2.6173	-2.60369	2.59731	-0.10647	0	3	0.53	0.16	35	29.2078
-0.202116	-0.177931	-0.13582	-0.026344	2.59731	1.99751	0	0	0.53	0.07	97	34.9365
-9.21034	-9.21034	-3.77226	-3.81671	2.59731	1.11222	0	0	0.53	-0.61	31	21.8213
-6.21461	-6.90776	-4.96185	-4.71053	2.59731	-1.64455	0	0	0.53	0.19	22	10.5685
-5.52146	-6.21461	-4.42285	-5.116	2.59731	-2.14047	0	0	0.53	0.54	8	13.2575
-5.52146	-5.116	-5.29832	-5.29832	2.59731	-0.18705	0	0	0.53	-0.87	7	9.81987
-5.29832	-4.82831	-2.3969	-2.29263	2.59731	1.37278	0	2	0.53	0.04	5	5.11731
-2.91877	-2.95651	-3.77226	-3.61192	2.59731	0.02577	0	0	0.53	0.06	16	9.93335
-2.43042	-2.40795	-3.24419	-3.10109	2.59731	0.1611	0	0	0.53	0.08	11	4.71679
-5.80914	-5.29832	-2.28278	-2.13707	2.59731	0.06044	0	0	0.53	-0.28	3	5.77509
-0.81871	-0.884308	-0.814186	-0.74444	2.59731	2.77662	0	0	0.53	0.54	92	3.0571
0.718327	0.71784	0.911077	0.9704	2.59731	2.59731	0	0	0.53	0.53	110	0
-2.14558	-2.15417	-2.25379	-2.3969	2.59731	1.38128	0	0	0.53	0.89	41	2.13973
-1.93794	-2.15417	-2.31264	-2.12863	2.59731	2.36762	0	0	0.53	0.41	43	18.098
-4.82831	-4.71053	-4.60517	-4.2687	2.59731	1.17019	0	2	0.53	0.66	6	22.7682
-2.11196	-2.18037	-2.08747	-2.12863	2.59731	1.44045	0	3	0.53	1.36	26	18.8053
-0.482886	-0.569161	-1.02165	-0.84397	1.38128	1.83573	0	7	0.89	-0.05	15	22.8216
-0.365283	-0.400478	-0.71744	-0.685179	1.38128	2.38006	0	5	0.89	0.15	16	20.067
-2.11196	-2.26336	-2.57702	-2.55105	1.38128	2.15435	0	1	0.89	0.31	8	22.7075
-2.20727	-2.21641	-2.8824	-2.67365	1.38128	1.70831	0	1	0.89	-0.15	19	20.3872
-1.12393	-1.20731	-1.14256	-1.13943	1.38128	1.4578	0	0	0.89	-0.41	8	21.4403
-1.17766	-1.15836	-1.1457	-1.11474	1.38128	0.37638	0	1	0.89	-0.06	28	31.2585
-3.91202	-3.68888	-4.07454	-3.91202	1.38128	1.39718	0	3	0.89	0.1	69	30.1062
-2.79688	-2.70306	-2.97593	-2.81341	1.38128	-0.10647	0	3	0.89	0.16	16	29.2321
-1.75446	-1.67665	-2.18037	-2.11196	1.38128	1.99751	0	0	0.89	0.07	20	34.6693
-6.90776	-9.21034	-6.21461	-6.21461	1.38128	1.11222	0	0	0.89	-0.61	9	20.4904
-6.90776	-6.90776	-6.90776	-6.21461	1.38128	-1.64455	0	0	0.89	0.19	10	9.85894
-4.96185	-5.29832	-5.116	-4.96185	1.38128	-2.14047	0	0	0.89	0.54	10	13.9984
-6.90776	-5.52146	-6.21461	-5.52146	1.38128	-0.18705	0	0	0.89	-0.87	8	10.6965
-5.29832	-4.96185	-5.29832	-4.96185	1.38128	1.37278	0	2	0.89	0.04	4	7.13212
-3.03655	-3.27017	-5.116	-5.80914	1.38128	0.02577	0	0	0.89	0.06	0	11.6127
-2.57702	-2.68825	-3.50656	-3.44202	1.38128	0.1611	0	0	0.89	0.08	0	4.50223
-5.116	-4.60517	-5.80914	-5.80914	1.38128	0.06044	0	0	0.89	-0.28	0	6.81843
-0.297059	-0.32573	-0.45413	-0.356675	1.38128	2.77662	0	0	0.89	0.54	39	4.39795
-1.39433	-1.37042	-1.59949	-1.29463	1.38128	2.59731	0	0	0.89	0.53	41	2.13973
-1.13631	-1.07294	-1.04129	-1.06711	1.38128	1.38128	0	0	0.89	0.89	41	0
-1.8579	-1.8579	-2.10373	-2.37516	1.38128	2.36762	0	0	0.89	0.41	15	17.3679
-4.96185	-5.29832	-4.96185	-4.82831	1.38128	1.17019	0	2	0.89	0.66	0	23.925
-2.53831	-2.67365	-3.21888	-2.97593	1.38128	1.44045	0	3	0.89	1.36	2	20.8809
0.708528	0.708036	0.534737	0.610309	2.36762	1.83573	0	7	0.41	-0.05	63	10.4841
2.16091	2.15513	1.99184	2.03653	2.36762	2.38006	0	5	0.41	0.15	29	8.63757
-0.175545	-0.213193	-0.270497	-0.254892	2.36762	2.15435	0	1	0.41	0.31	32	11.9929
0.0751075	-0.00904074	-0.29303	-0.210721	2.36762	1.70831	0	1	0.41	-0.15	8	10.2951
-2.19823	-2.45341	-2.55105	-2.81341	2.36762	1.4578	0	0	0.41	-0.41	5	12.2656
-2.57702	-2.40795	-2.8647	-2.99573	2.36762	0.37638	0	1	0.41	-0.06	12	22.0815
-3.54046	-3.47377	-4.34281	-4.50986	2.36762	1.39718	0	3	0.41	0.1	16	16.7879
-2.67365	-2.65926	-3.35241	-3.35241	2.36762	-0.10647	0	3	0.41	0.16	11	14.0885
0.696641	0.734769	0.632866	0.698632	2.36762	1.99751	0	0	0.41	0.07	61	17.9566
-2.81341	-2.99573	-2.51331	-2.63109	2.36762	1.11222	0	0	0.41	-0.61	21	7.10935
-1.50959	-1.62964	-1.28735	-1.3356	2.36762	-1.64455	0	0	0.41	0.19	6	7.54168
-2.00992	-2.06357	-1.92415	-1.92415	2.36762	-2.14047	0	0	0.41	0.54	3	11.451
-3.57555	-3.86323	-3.77226	-3.91202	2.36762	-0.18705	0	0	0.41	-0.87	4	12.6047
-3.29684	-3.01593	-3.50656	-3.41125	2.36762	1.37278	0	2	0.41	0.04	4	18.7896
-2.15417	-2.13707	-2.83022	-2.99573	2.36762	0.02577	0	0	0.41	0.06	4	17.616
-1.44392	-1.53248	-1.98777	-1.8708	2.36762	0.1611	0	0	0.41	0.08	4	13.3984
-3.38139	-3.24419	-3.61192	-3.61192	2.36762	0.06044	0	0	0.41	-0.28	4	14.4601
0.276874	0.217528	-0.139262	-0.153151	2.36762	2.77662	0	0	0.41	0.54	26	16.196
-0.486133	-0.417032	-0.619897	-0.42312	2.36762	2.59731	0	0	0.41	0.53	43	18.098
-1.70926	-1.76026	-2.13707	-1.98777	2.36762	1.38128	0	0	0.41	0.89	15	17.3679
2.03248	2.01743	1.97575	1.97769	2.36762	2.36762	0	0	0.41	0.41	67	0
-2.56395	-2.31264	-2.68825	-2.65926	2.36762	1.17019	0	2	0.41	0.66	6	18.9089
-0.980829	-1.01611	-1.14256	-1.17766	2.36762	1.44045	0	3	0.41	1.36	26	27.9263
-1.08471	-1.07587	-1.39433	-1.21066	1.17019	1.83573	2	7	0.66	-0.05	2	10.4056
1.5927	1.55202	1.34051	1.31855	1.17019	2.38006	2	5	0.66	0.15	0	10.6501
-3.44202	-3.14656	-3.47377	-3.47377	1.17019	2.15435	2	1	0.66	0.31	2	8.26566
-2.37516	-2.44185	-2.44185	-2.34341	1.17019	1.70831	2	1	0.66	-0.15	0	8.88026
-5.80914	-5.52146	-6.90776	-5.116	1.17019	1.4578	2	0	0.66	-0.41	0	7.02608
-4.71053	-5.116	-6.21461	-6.21461	1.17019	0.37638	2	1	0.66	-0.06	0	8.34392
-5.116	-6.90776	-6.90776	-4.60517	1.17019	1.39718	2	3	0.66	0.1	0	12.7203
-5.80914	-6.90776	-4.60517	-4.60517	1.17019	-0.10647	2	3	0.66	0.16	6	15.582
-1.9805	-2.03256	-2.40795	-2.35388	1.17019	1.99751	2	0	0.66	0.07	11	22.578
-6.90776	-6.90776	-4.60517	-6.90776	1.17019	1.11222	2	0	0.66	-0.61	8	25.9639
-6.90776	-9.21034	-6.21461	-5.52146	1.17019	-1.64455	2	0	0.66	0.19	12	18.895
-0.0232686	-0.156654	-0.235722	-0.350977	1.17019	-2.14047	2	0	0.66	0.54	3	10.4748
0.523544	0.521766	0.299364	0.408793	1.17019	-0.18705	2	0	0.66	-0.87	10	13.3134
0.633397	0.620039	0.418052	0.444045	1.17019	1.37278	2	2	0.66	0.04	10	18.878
-2.47694	-2.44185	-3.19418	-2.95651	1.17019	0.02577	2	0	0.66	0.06	12	13.6296
-1.28374	-1.23787	-1.9805	-1.89712	1.17019	0.1611	2	0	0.66	0.08	11	20.0247
0.0971267	0.0907544	0.0198026	0.0825012	1.17019	0.06044	2	0	0.66	-0.28	10	17.1155
-1.83885	-2.07147	-2.07944	-2.04794	1.17019	2.77662	2	0	0.66	0.54	0	19.7306
-3.17009	-3.07911	-3.27017	-2.68825	1.17019	2.59731	2	0	0.66	0.53	6	22.7682
-5.116	-4.82831	-5.52146	-5.29832	1.17019	1.38128	2	0	0.66	0.89	0	23.925
-2.41912	-2.52573	-2.73337	-2.81341	1.17019	2.36762	2	0	0.66	0.41	6	18.9089
0.905432	0.921875	0.512824	0.620576	1.17019	1.17019	2	2	0.66	0.66	17	0
-0.569161	-0.661649	-0.646264	-0.640555	1.17019	1.44045	2	3	0.66	1.36	15	16.2219
0.897312	0.870456	0.556181	0.753772	1.44045	1.83573	3	7	1.36	-0.05	10	24.2848
1.18906	1.19785	1.15152	1.11972	1.44045	2.38006	3	5	1.36	0.15	2	22.8924
-1.4065	-1.57504	-1.74297	-1.76609	1.44045	2.15435	3	1	1.36	0.31	9	22.4927
-0.778705	-0.785262	-1.08471	-0.980829	1.44045	1.70831	3	1	1.36	-0.15	0	21.5714
-3.77226	-3.61192	-3.96332	-4.19971	1.44045	1.4578	3	0	1.36	-0.41	1	20.6681
-3.07911	-3.07911	-3.96332	-3.77226	1.44045	0.37638	3	1	1.36	-0.06	6	23.9982
-4.82831	-4.60517	-5.29832	-4.82831	1.44045	1.39718	3	3	1.36	0.1	7	28.7126
-3.96332	-3.91202	-4.82831	-5.52146	1.44045	-0.10647	3	3	1.36	0.16	19	30.8624
0.227932	0.231112	0.0695261	0.13715	1.44045	1.99751	3	0	1.36	0.07	27	37.9324
-6.90776	-6.90776	-5.52146	-5.29832	1.44045	1.11222	3	0	1.36	-0.61	21	34.4656
-5.52146	-5.80914	-4.96185	-4.50986	1.44045	-1.64455	3	0	1.36	0.19	24	23.1325
-2.90042	-2.74887	-2.91877	-2.99573	1.44045	-2.14047	3	0	1.36	0.54	4	16.5543
-1.63476	-1.5559	-1.78976	-1.39433	1.44045	-0.18705	3	0	1.36	-0.87	8	15.7027
-1.25527	-1.09961	-1.24133	-1.12701	1.44045	1.37278	3	2	1.36	0.04	8	13.7658
2.14605	2.1107	1.4488	1.54756	1.44045	0.02577	3	0	1.36	0.06	32	10.9475
1.24761	1.27172	0.496524	0.662688	1.44045	0.1611	3	0	1.36	0.08	22	19.7141
-0.916291	-0.865122	-1.19733	-1.12701	1.44045	0.06044	3	0	1.36	-0.28	7	16.1897
-0.236989	-0.329894	-0.586987	-0.614336	1.44045	2.77662	3	0	1.36	0.54	8	17.0344
-0.846298	-0.814186	-1.03002	-0.699165	1.44045	2.59731	3	0	1.36	0.53	26	18.8053
-2.7181	-2.63109	-3.19418	-3.05761	1.44045	1.38128	3	0	1.36	0.89	2	20.8809
-1.17441	-1.31677	-1.38629	-1.37042	1.44045	2.36762	3	0	1.36	0.41	26	27.9263
-0.711311	-0.785262	-0.865122	-0.850971	1.44045	1.17019	3	2	1.36	0.66	15	16.2219
2.91126	2.85244	2.65879	2.76846	1.44045	1.44045	3	3	1.36	1.36	56	0
